# Supplementary material for: Ketogenic Diet and Multiple Health Outcomes: An Umbrella Review of Meta-Analysis
Source: Nutrients. 2023 Sep 27;15(19):4161. doi: 10.3390/nu15194161 (PMC10574428; doi:10.3390/nu15194161)
Supplement: Supplementary file 1 [file nutrients-15-04161-s001.zip]

Archive with 1 entries (1 files):
- nutrients-2576153-supplementary.pdf
